# Supplementary material for: Development of a prognostic model based on lysosome-related genes for ovarian cancer: insights into tumor microenvironment, mutation patterns, and personalized treatment strategies
Source: Cancer Cell Int. 2024 Dec 19;24:419. doi: 10.1186/s12935-024-03586-w (PMC11661007; doi:10.1186/s12935-024-03586-w)
Supplement: Supplementary file 2 — Supplementary Material 2. [file 12935_2024_3586_MOESM2_ESM.xlsx]

## Sheet: Sheet1
Supplementary Table S1: Primers sequences in qRT-PCR
	Forward sequence	Reverse sequence
GAPDH	GGACTCATGACCACAGGCTA	TCAGCTCAGGGATGACCTTG
RAB34	CTTCCAGTGTGCTTCTCTTCCTTAC	AATTCTCGGACATTCTCACCAGTG
NDUFC2	GGCGGAACCCAGAACCCTTAC	AGCCCAAGAAGCCGATGTAGAG
FNIP1	CAGATGCGTGTTCATGTCAAGGAG	ATGGAGAGTGAGTGCTTGCTACAG
HGSNAT	CGCCGCCACGAGACTTAGAC	ACGGTCAAGTTGGTCCAGAGAAG
UNC13D	GCTGCCACCGTCCTCTTTCTG	CTCCTCCTGCTGTTCTGCCTTG
AP2A1	CGGCTGGTGGAATGTCTGGAG	GGCGTTCTTGGCGTTGGAATG
CYBRD1	GTCACACGGCTCATACATGG	CTACACCCCACTCCAGCAAT
GZMB	AGGGCAGATGCAGACTTTTCC	GCATGCCATTGTTTCGTCCA
LAMP3	GAACAGAGCCTCCAGTTGTCAGC	TCAGACGAGCACTCATCCACATTTC
CHMP4C	GCAGCAAAAGCGATGAAATCT	ATTTCTTGGGCGATATCCTGT
